# Supplementary material for: β-amyloid monomer scavenging by an anticalin protein prevents neuronal hyperactivity in mouse models of Alzheimer’s Disease
Source: Nat Commun. 2024 Jul 10;15:5819. doi: 10.1038/s41467-024-50153-y (PMC11237084; doi:10.1038/s41467-024-50153-y)
Supplement: Supplementary file 4 — Source Data [file 41467_2024_50153_MOESM4_ESM.xlsx]

## Sheet: Fig. 2E
H1GA Appl in APP23 PS 45 - AUC
BL	Puff	Wo
1398.16	510.994	925.662
752.409	507.278	781.236
1083.41	542.01	914.274
1742.7	866.835	1250.79
886.159	349.694	476.824
1044.74	670.131	1426.18

## Sheet: 2 F
	Lcn	AC
	1.01233	0.35681
	1.17245	0.631093
	0.448442	0.497196
	1.1142	0.520864
	0.568431	0.46776
	0.606476	0.575758
	0.768895

## Sheet: Fig. 3 G
AbS26C	AbS26C+AC
2.22917	2.96821
2.51429	3.04615
3.86301	4.73653
3.24324	2.96429
3.74603	2.42857
3.47059	2.2093
3.63636	3.29907

## Sheet: Fig. 4A
		kDa
			mol marker	Ab-Anticalin	Ab monomer

## Sheet: Fig. 4G
1µM	100µM	Vehicle
1.28814	2.07843	1.34694
1.67857	2.22222	0.875
1.15957	1.94737	1.75
1.84211	2.15385	1.30303
0.942857	1.33333	1.68421
1.66405	1.38843	1.48782
1.40541	1.625
	1.28358
	1.93548
	0.673469

## Sheet: Fig. 5L
Ab aged	Ab + ac
3.29167	0.786885
2.94118	1.54098
2.57143	0.911765
2.58993	1.40191
2.75676	1.12162
2.83721	0.701357

## Sheet: Fig. 5 N
ab aged	(ab + ac)aged
3.29167	2.76471
2.94118	2.41228
2.57143	2.16552
2.58993	2.07759
2.75676	3.24138
2.83721	2.76142

## Sheet: Fig. 6C
Ab 1-40	Ab 40-1
3.1626	0.866278
7.76103	1.40127
10.3676	0.73659
4.28494	1.28574
4.30778	0.880751
3.54154	1.37431
3.20732	1.88586
3.89177	0.925371
1.78571	1.54947
5.81377

## Sheet: Fig. S5 D
Ab-AC	LcN
0.560328	0.916023
0.410045	0.855351
0.565516	0.977994
0.420905	0.942705
0.597437	0.923814
0.70378	0.906614

## Sheet: Fig. S6E
Sola	IgG
0.871046	0.987654
0.81405	0.989268
0.868293	0.968095
0.861538	0.992556
0.804006
0.947712

[truncated: 5 more sheets: Fig. S6F, Fig. S7E, Fig. S11, Fig. S13D, Fig, S13F]
